# Supplementary material for: Novel Synergistic Anti-Enteroviral Drug Combinations
Source: Viruses. 2022 Aug 25;14(9):1866. doi: 10.3390/v14091866 (PMC9505890; doi:10.3390/v14091866)
Supplement: Supplementary file 1 [file viruses-14-01866-s001.zip]

Archive with 1 entries (1 files):
- viruses-1869592-supplementary.xlsx
